# Supplementary material for: The anticancer potential of chemical constituents of Moringa oleifera targeting CDK-2 inhibition in estrogen receptor positive breast cancer using in-silico and in vitro approches
Source: BMC Complement Med Ther. 2023 Nov 4;23:396. doi: 10.1186/s12906-023-04198-z (PMC10625284; doi:10.1186/s12906-023-04198-z)
Supplement: Supplementary file 1 — Additional file 1. [file 12906_2023_4198_MOESM1_ESM.zip]

Archive with 6 entries (6 files):
- Rida_desmond_md_job_16.Rutin.1-out_pl_1.pdf
- Rida_desmond_md_job_21_09_Querc-out_pl_1.pdf
- Rida_desmond_md_job_8.4.4-out_pl_1.pdf
- Rida_desmond_md_job_Moringine_6-out_pl_1.pdf
- Rida_desmond_md_job_Niazimine-out_pl_1.pdf
- Supplementary Informtaion-Rida.docx
